# Supplementary material for: High-Resolution Tuning of Iridium(III) 4′-Aryl-terpy Chromophores: A Hammett Parameter-Guided General Methodology for Systematic Property Control through Orbital Decoupling
Source: Inorg Chem. 2026 Feb 10;65(7):3829–45. doi: 10.1021/acs.inorgchem.5c04650 (PMC12933883; doi:10.1021/acs.inorgchem.5c04650)
Supplement: Supplementary file 2 [file ic5c04650_si_002.zip]

Archive with 13 entries (12 files):
- G16 Computational XYZ Coordinates/
- G16 Computational XYZ Coordinates/Ir35CF3PhTerpyPpyCl1s.xyz
- G16 Computational XYZ Coordinates/Ir35CF3PhTerpyPpyCl1t.xyz
- G16 Computational XYZ Coordinates/Ir4CF3PhTerpyPpyCl1s.xyz
- G16 Computational XYZ Coordinates/Ir4CF3PhTerpyPpyCl1t.xyz
- G16 Computational XYZ Coordinates/Ir4FPhTerpyPpyCl1s.xyz
- G16 Computational XYZ Coordinates/Ir4FPhTerpyPpyCl1t.xyz
- G16 Computational XYZ Coordinates/Ir4MePhTerpyPpyCl1s.xyz
- G16 Computational XYZ Coordinates/Ir4MePhTerpyPpyCl1t.xyz
- G16 Computational XYZ Coordinates/Ir4NMe2PhTerpyPpyCl1s.xyz
- G16 Computational XYZ Coordinates/Ir4NMe2PhTerpyPpyCl1t.xyz
- G16 Computational XYZ Coordinates/Ir4OMePhTerpyPpyCl1s.xyz
- G16 Computational XYZ Coordinates/Ir4OMePhTerpyPpyCl1t.xyz
