# Supplementary material for: High-Resolution Tuning of Iridium(III) 4′-Aryl-terpy Chromophores: A Hammett Parameter-Guided General Methodology for Systematic Property Control through Orbital Decoupling
Source: Inorg Chem. 2026 Feb 10;65(7):3829–45. doi: 10.1021/acs.inorgchem.5c04650 (PMC12933883; doi:10.1021/acs.inorgchem.5c04650)
Supplement: Supplementary file 2 [file ic5c04650_si_002.zip › G16 Computational XYZ Coordinates/Ir35CF3PhTerpyPpyCl1s.xyz]

Ir35CF3PhTerpyPpyCl1s
67
Ir      -2.293106000      0.153372000     -0.382355000
C       -2.645625000     -0.543796000      1.470307000
N       -4.367355000      0.161370000     -0.394880000
Cl      -2.052510000      1.019335000     -2.681671000
N       -1.961937000      2.025855000      0.356546000
N       -0.349706000      0.102694000     -0.262923000
N       -1.972356000     -1.741483000     -1.065705000
C       -1.689175000     -0.903115000      2.429181000
C       -2.080394000     -1.375051000      3.685430000
C       -3.437524000     -1.496622000      4.007203000
C       -4.404792000     -1.144680000      3.068646000
C       -4.017449000     -0.670337000      1.804854000
C       -4.958246000     -0.275567000      0.755044000
C       -6.354745000     -0.314956000      0.849862000
C       -7.134488000      0.092488000     -0.226436000
C       -6.507306000      0.537761000     -1.392938000
C       -5.120211000      0.556842000     -1.437356000
C       -2.879661000      2.948566000      0.668471000
C       -2.527112000      4.196839000      1.174487000
C       -1.178672000      4.492311000      1.363632000
C       -0.222234000      3.529112000      1.043619000
C       -0.633045000      2.296610000      0.542113000
C        0.288516000      1.202854000      0.179264000
C        1.678202000      1.194697000      0.260423000
C        2.386658000      0.043470000     -0.124626000
C        1.671721000     -1.073927000     -0.589648000
C        0.282137000     -1.020651000     -0.653373000
C       -0.645383000     -2.075020000     -1.106832000
C       -0.242743000     -3.333630000     -1.546572000
C       -1.205220000     -4.261915000     -1.942604000
C       -2.551543000     -3.907452000     -1.887096000
C       -2.895855000     -2.634421000     -1.440674000
C        3.864983000      0.006960000     -0.042369000
C        4.526974000     -1.161524000      0.360805000
C        4.627020000      1.138771000     -0.366485000
C        5.918836000     -1.193208000      0.434862000
C        6.018256000      1.097003000     -0.288340000
C        6.675064000     -0.066962000      0.111294000
H       -0.622457000     -0.817110000      2.203528000
H       -7.079405000      0.867184000     -2.261820000
H        2.201512000     -1.966871000     -0.921017000
H       -6.824758000     -0.665807000      1.768897000
H        2.209261000      2.066044000      0.643104000
H       -1.319541000     -1.650752000      4.421756000
H        3.956591000     -2.047407000      0.646876000
H        4.138590000      2.052825000     -0.709718000
H        0.816613000     -3.589585000     -1.578083000
H        0.838823000      3.736242000      1.184936000
H       -3.935196000     -2.308544000     -1.378569000
H       -0.902109000     -5.252367000     -2.288524000
H       -3.338316000     -4.602954000     -2.183692000
H       -3.921141000      2.668840000      0.502805000
H       -0.869363000      5.462393000      1.758327000
H       -3.309331000      4.919064000      1.413701000
H       -3.739939000     -1.865594000      4.990525000
H       -5.462042000     -1.241616000      3.327762000
H       -4.563754000      0.891402000     -2.316001000
H       -8.224568000      0.063295000     -0.156763000
H        7.764226000     -0.095986000      0.169906000
C        6.821133000      2.338428000     -0.592794000
F        6.204817000      3.122901000     -1.487454000
F        7.012594000      3.076690000      0.513604000
F        8.032690000      2.039048000     -1.080386000
C        6.614197000     -2.475295000      0.823687000
F        6.853290000     -3.244519000     -0.251835000
F        7.795081000     -2.242180000      1.411732000
F        5.874190000     -3.203893000      1.671037000
