# Supplementary material for: High-Resolution Tuning of Iridium(III) 4′-Aryl-terpy Chromophores: A Hammett Parameter-Guided General Methodology for Systematic Property Control through Orbital Decoupling
Source: Inorg Chem. 2026 Feb 10;65(7):3829–45. doi: 10.1021/acs.inorgchem.5c04650 (PMC12933883; doi:10.1021/acs.inorgchem.5c04650)
Supplement: Supplementary file 2 [file ic5c04650_si_002.zip › G16 Computational XYZ Coordinates/Ir35CF3PhTerpyPpyCl1t.xyz]

Ir35CF3PhTerpyPpyCl1t
67
Ir      -2.304377000      0.114226000     -0.390780000
C       -2.629342000     -0.415223000      1.479136000
N       -4.389315000      0.129539000     -0.411665000
Cl      -2.068248000      0.769457000     -2.718804000
N       -1.967759000      2.047771000      0.182177000
N       -0.354887000      0.077388000     -0.276616000
N       -1.975835000     -1.835521000     -0.913961000
C       -1.645091000     -0.695770000      2.450877000
C       -2.016549000     -1.059939000      3.738622000
C       -3.376904000     -1.152507000      4.083281000
C       -4.370541000     -0.880415000      3.141269000
C       -4.010948000     -0.512029000      1.841653000
C       -4.966677000     -0.203989000      0.778033000
C       -6.359250000     -0.228516000      0.902940000
C       -7.153246000      0.089093000     -0.194791000
C       -6.541128000      0.426949000     -1.402766000
C       -5.152372000      0.436123000     -1.471899000
C       -2.894756000      2.995647000      0.422223000
C       -2.551837000      4.272634000      0.823623000
C       -1.189761000      4.586325000      0.992015000
C       -0.231799000      3.614280000      0.754179000
C       -0.622001000      2.329942000      0.346164000
C        0.287492000      1.229604000      0.076022000
C        1.672107000      1.217264000      0.152964000
C        2.390982000      0.030713000     -0.131456000
C        1.666545000     -1.130404000     -0.495398000
C        0.282256000     -1.093895000     -0.570702000
C       -0.631450000     -2.167348000     -0.921970000
C       -0.246293000     -3.477204000     -1.244715000
C       -1.207907000     -4.426601000     -1.549563000
C       -2.568549000     -4.065891000     -1.528241000
C       -2.906383000     -2.765941000     -1.203350000
C        3.862593000      0.004664000     -0.049853000
C        4.550191000     -1.174339000      0.292121000
C        4.625179000      1.157397000     -0.311228000
C        5.941168000     -1.195012000      0.364465000
C        6.015769000      1.128948000     -0.227455000
C        6.690416000     -0.045356000      0.108769000
H       -0.586787000     -0.625907000      2.190451000
H       -7.125041000      0.682519000     -2.288406000
H        2.194687000     -2.050159000     -0.747351000
H       -6.816448000     -0.494672000      1.856041000
H        2.201293000      2.118732000      0.462171000
H       -1.251508000     -1.275851000      4.488859000
H        3.997140000     -2.083541000      0.534005000
H        4.135340000      2.084821000     -0.613031000
H        0.812192000     -3.739986000     -1.250911000
H        0.827729000      3.838471000      0.883353000
H       -3.945021000     -2.432893000     -1.170358000
H       -0.909661000     -5.446751000     -1.801122000
H       -3.354269000     -4.785917000     -1.760897000
H       -3.934550000      2.697762000      0.277473000
H       -0.887470000      5.586634000      1.309724000
H       -3.334609000      5.011210000      1.001665000
H       -3.661679000     -1.439986000      5.098385000
H       -5.419513000     -0.959563000      3.433621000
H       -4.612880000      0.691548000     -2.386379000
H       -8.242011000      0.072884000     -0.107653000
H        7.779359000     -0.064288000      0.170338000
C        6.799555000      2.396859000     -0.457742000
F        6.185768000      3.214813000     -1.325339000
F        6.958912000      3.087183000      0.685463000
F        8.026282000      2.146085000     -0.937125000
C        6.653385000     -2.487045000      0.677818000
F        6.967642000     -3.156581000     -0.445445000
F        7.800256000     -2.275864000      1.339995000
F        5.900738000     -3.307809000      1.424666000
