# Supplementary material for: High-Resolution Tuning of Iridium(III) 4′-Aryl-terpy Chromophores: A Hammett Parameter-Guided General Methodology for Systematic Property Control through Orbital Decoupling
Source: Inorg Chem. 2026 Feb 10;65(7):3829–45. doi: 10.1021/acs.inorgchem.5c04650 (PMC12933883; doi:10.1021/acs.inorgchem.5c04650)
Supplement: Supplementary file 2 [file ic5c04650_si_002.zip › G16 Computational XYZ Coordinates/Ir4CF3PhTerpyPpyCl1s.xyz]

Ir4CF3PhTerpyPpyCl1s
64
Ir      -1.837663000      0.020472000     -0.400831000
C       -2.193364000     -0.073901000      1.575424000
N       -3.911921000      0.027482000     -0.419037000
Cl      -1.592603000      0.138696000     -2.855023000
N       -1.504862000      2.029276000     -0.269420000
N        0.106177000      0.008089000     -0.270273000
N       -1.516664000     -1.993071000     -0.471482000
C       -1.238984000     -0.125281000      2.600156000
C       -1.632877000     -0.186243000      3.939931000
C       -2.990691000     -0.196773000      4.281271000
C       -3.955944000     -0.146263000      3.278234000
C       -3.565891000     -0.085460000      1.930540000
C       -4.504761000     -0.029922000      0.808769000
C       -5.901461000     -0.032360000      0.909178000
C       -6.679342000      0.023989000     -0.241576000
C       -6.050022000      0.082244000     -1.487781000
C       -4.662838000      0.081827000     -1.533855000
C       -2.421676000      3.004111000     -0.251219000
C       -2.068012000      4.346695000     -0.147015000
C       -0.719221000      4.684607000     -0.056860000
C        0.236105000      3.668804000     -0.071229000
C       -0.175663000      2.342622000     -0.175607000
C        0.745660000      1.190109000     -0.189656000
C        2.135556000      1.207013000     -0.118436000
C        2.846550000     -0.006299000     -0.136514000
C        2.128273000     -1.211874000     -0.230370000
C        0.738448000     -1.180286000     -0.299791000
C       -0.189616000     -2.322676000     -0.406579000
C        0.213733000     -3.655226000     -0.438226000
C       -0.747680000     -4.660874000     -0.533558000
C       -2.094021000     -4.306945000     -0.593389000
C       -2.439373000     -2.958630000     -0.558148000
C        4.325007000     -0.013611000     -0.060488000
C        4.998611000     -1.012355000      0.662845000
C        5.079075000      0.976349000     -0.713048000
C        6.388769000     -1.019080000      0.737536000
C        6.469641000      0.968576000     -0.645362000
C        7.125042000     -0.028204000      0.082448000
H       -0.171833000     -0.117390000      2.360671000
H       -6.620599000      0.127556000     -2.416857000
H        2.656629000     -2.164058000     -0.275291000
H       -6.372694000     -0.079074000      1.891279000
H        2.667261000      2.153859000     -0.026156000
H       -0.873579000     -0.225679000      4.726717000
H        4.433787000     -1.780297000      1.196316000
H        4.579905000      1.745929000     -1.306419000
H        7.046321000      1.733048000     -1.169915000
H        6.901366000     -1.796855000      1.307308000
H        1.273421000     -3.906599000     -0.387154000
H        1.297554000      3.907122000      0.001268000
H       -3.479054000     -2.630631000     -0.601488000
H       -0.444172000     -5.709565000     -0.558828000
H       -2.880105000     -5.060326000     -0.665755000
H       -3.463615000      2.688726000     -0.323743000
H       -0.409166000      5.728407000      0.025967000
H       -2.849699000      5.108027000     -0.136818000
H       -3.295071000     -0.244152000      5.329907000
H       -5.013895000     -0.154431000      3.552242000
H       -4.104504000      0.125144000     -2.471980000
H       -7.769568000      0.022299000     -0.168052000
C        8.626570000     -0.005288000      0.204612000
F        9.208862000      0.549118000     -0.869060000
F        9.021692000      0.708131000      1.275219000
F        9.136439000     -1.237693000      0.348758000
