# Supplementary material for: High-Resolution Tuning of Iridium(III) 4′-Aryl-terpy Chromophores: A Hammett Parameter-Guided General Methodology for Systematic Property Control through Orbital Decoupling
Source: Inorg Chem. 2026 Feb 10;65(7):3829–45. doi: 10.1021/acs.inorgchem.5c04650 (PMC12933883; doi:10.1021/acs.inorgchem.5c04650)
Supplement: Supplementary file 2 [file ic5c04650_si_002.zip › G16 Computational XYZ Coordinates/Ir4CF3PhTerpyPpyCl1t.xyz]

Ir4CF3PhTerpyPpyCl1t
64
Ir      -1.850384000      0.018903000     -0.400502000
C       -2.156527000     -0.066696000      1.544287000
N       -3.936065000      0.022804000     -0.403842000
Cl      -1.640087000      0.128218000     -2.820326000
N       -1.513300000      2.032292000     -0.286498000
N        0.100225000      0.010074000     -0.297615000
N       -1.522650000     -1.997167000     -0.471914000
C       -1.162279000     -0.112159000      2.544694000
C       -1.520213000     -0.168107000      3.885575000
C       -2.876767000     -0.179541000      4.255873000
C       -3.880091000     -0.135564000      3.286259000
C       -3.534108000     -0.079516000      1.932962000
C       -4.501024000     -0.030677000      0.836320000
C       -5.892322000     -0.036119000      0.976782000
C       -6.697739000      0.013140000     -0.156914000
C       -6.098069000      0.067270000     -1.416100000
C       -4.709999000      0.070392000     -1.498780000
C       -2.439288000      3.011222000     -0.262264000
C       -2.094956000      4.345537000     -0.163975000
C       -0.731579000      4.689065000     -0.080333000
C        0.225249000      3.687841000     -0.097780000
C       -0.166198000      2.344308000     -0.200354000
C        0.742771000      1.211976000     -0.219241000
C        2.128437000      1.217228000     -0.148458000
C        2.847364000     -0.002470000     -0.156820000
C        2.122286000     -1.215198000     -0.241449000
C        0.736687000     -1.197729000     -0.317656000
C       -0.176845000     -2.322268000     -0.410946000
C        0.207788000     -3.671719000     -0.432247000
C       -0.753605000     -4.665244000     -0.513185000
C       -2.115271000     -4.308793000     -0.569554000
C       -2.453253000     -2.969602000     -0.542888000
C        4.320547000     -0.008980000     -0.077508000
C        5.008301000     -1.063144000      0.556005000
C        5.082373000      1.036666000     -0.635288000
C        6.397353000     -1.072037000      0.631214000
C        6.471926000      1.032068000     -0.561118000
C        7.135076000     -0.022967000      0.072999000
H       -0.106771000     -0.102993000      2.264525000
H       -6.691214000      0.106928000     -2.331098000
H        2.651993000     -2.167455000     -0.277263000
H       -6.339724000     -0.079519000      1.969875000
H        2.660089000      2.164598000     -0.056359000
H       -0.747314000     -0.203081000      4.657719000
H        4.451170000     -1.878555000      1.022887000
H        4.587117000      1.853747000     -1.164826000
H        7.044505000      1.844922000     -1.012848000
H        6.910604000     -1.896958000      1.130364000
H        1.266655000     -3.928596000     -0.383539000
H        1.285588000      3.934049000     -0.030083000
H       -3.492083000     -2.637867000     -0.583187000
H       -0.455568000     -5.715843000     -0.530930000
H       -2.900978000     -5.062805000     -0.633520000
H       -3.479919000      2.689674000     -0.329157000
H       -0.428461000      5.735291000     -0.000183000
H       -2.877356000      5.105613000     -0.153336000
H       -3.150952000     -0.223119000      5.312799000
H       -4.925981000     -0.145334000      3.599553000
H       -4.179684000      0.111287000     -2.452574000
H       -7.785616000      0.009078000     -0.058008000
C        8.632726000     -0.006695000      0.204181000
F        9.219683000      0.682525000     -0.787009000
F        9.025807000      0.565890000      1.359253000
F        9.151733000     -1.245439000      0.194060000
