# Supplementary material for: High-Resolution Tuning of Iridium(III) 4′-Aryl-terpy Chromophores: A Hammett Parameter-Guided General Methodology for Systematic Property Control through Orbital Decoupling
Source: Inorg Chem. 2026 Feb 10;65(7):3829–45. doi: 10.1021/acs.inorgchem.5c04650 (PMC12933883; doi:10.1021/acs.inorgchem.5c04650)
Supplement: Supplementary file 2 [file ic5c04650_si_002.zip › G16 Computational XYZ Coordinates/Ir4FPhTerpyPpyCl1s.xyz]

Ir4FPhTerpyPpyCl1s
61
Ir      -1.188463000      0.020189000     -0.404656000
C       -1.575981000     -0.076347000      1.565047000
N       -3.262057000      0.024161000     -0.457065000
Cl      -0.902572000      0.140107000     -2.855158000
N       -0.860267000      2.029598000     -0.267354000
N        0.753486000      0.011254000     -0.240800000
N       -0.861432000     -1.992764000     -0.470303000
C       -0.638711000     -0.128564000      2.605563000
C       -1.054613000     -0.191703000      3.938549000
C       -2.417883000     -0.203742000      4.257539000
C       -3.366464000     -0.152727000      3.238748000
C       -2.954249000     -0.089735000      1.897758000
C       -3.874795000     -0.034221000      0.760861000
C       -5.272980000     -0.037752000      0.838501000
C       -6.032046000      0.018382000     -0.324761000
C       -5.382545000      0.077474000     -1.560543000
C       -3.994781000      0.078192000     -1.583905000
C       -1.778623000      3.003260000     -0.266389000
C       -1.428973000      4.346406000     -0.156887000
C       -0.082440000      4.686225000     -0.042725000
C        0.874333000      3.671734000     -0.039068000
C        0.466694000      2.344757000     -0.149853000
C        1.390262000      1.193573000     -0.147252000
C        2.777981000      1.212815000     -0.047621000
C        3.495105000      0.001473000     -0.054532000
C        2.777160000     -1.204436000     -0.165199000
C        1.389200000     -1.175329000     -0.258785000
C        0.465058000     -2.319584000     -0.382530000
C        0.871227000     -3.651478000     -0.407440000
C       -0.086364000     -4.659035000     -0.519240000
C       -1.432255000     -4.307853000     -0.601880000
C       -1.780615000     -2.960251000     -0.572558000
C        4.969618000     -0.004464000      0.050366000
C        5.634998000     -1.025132000      0.753424000
C        5.737123000      1.009841000     -0.550531000
C        7.023382000     -1.035829000      0.859761000
C        7.126559000      1.007914000     -0.458228000
C        7.749988000     -0.016904000      0.249079000
H        0.432252000     -0.119847000      2.383675000
H       -5.937897000      0.122606000     -2.498818000
H        3.306303000     -2.156343000     -0.204429000
H       -5.760117000     -0.085026000      1.812801000
H        3.303866000      2.161284000      0.059529000
H       -0.308366000     -0.231766000      4.737716000
H        5.063687000     -1.811012000      1.253112000
H        5.249991000      1.800435000     -1.126293000
H        7.732006000      1.783103000     -0.932160000
H        7.548289000     -1.816234000      1.414329000
H        1.930390000     -3.900701000     -0.337979000
H        1.934041000      3.911453000      0.051958000
H       -2.820034000     -2.634220000     -0.633565000
H        0.219632000     -5.707131000     -0.539376000
H       -2.215526000     -5.062769000     -0.687548000
H       -2.818647000      2.686247000     -0.357296000
H        0.224657000      5.730538000      0.044726000
H       -2.211789000      5.106634000     -0.161411000
H       -2.739453000     -0.252854000      5.300961000
H       -4.428828000     -0.162392000      3.495142000
H       -3.421037000      0.122308000     -2.512667000
H       -7.123330000      0.015887000     -0.268987000
F        9.082327000     -0.022671000      0.344419000
