# Supplementary material for: High-Resolution Tuning of Iridium(III) 4′-Aryl-terpy Chromophores: A Hammett Parameter-Guided General Methodology for Systematic Property Control through Orbital Decoupling
Source: Inorg Chem. 2026 Feb 10;65(7):3829–45. doi: 10.1021/acs.inorgchem.5c04650 (PMC12933883; doi:10.1021/acs.inorgchem.5c04650)
Supplement: Supplementary file 2 [file ic5c04650_si_002.zip › G16 Computational XYZ Coordinates/Ir4FPhTerpyPpyCl1t.xyz]

Ir4FPhTerpyPpyCl1t
61
Ir      -1.199185000      0.020980000     -0.405672000
C       -1.537248000     -0.076684000      1.533927000
N       -3.284415000      0.025341000     -0.442797000
Cl      -0.949512000      0.120113000     -2.823807000
N       -0.870626000      2.029850000     -0.282981000
N        0.749944000      0.011508000     -0.270543000
N       -0.866230000     -1.996848000     -0.473715000
C       -0.559786000     -0.131556000      2.549791000
C       -0.939732000     -0.190195000      3.884748000
C       -2.301935000     -0.197002000      4.233030000
C       -3.288909000     -0.145834000      3.247209000
C       -2.920548000     -0.087075000      1.899808000
C       -3.869470000     -0.032418000      0.787745000
C       -5.262911000     -0.036970000      0.905493000
C       -6.049624000      0.018014000     -0.240980000
C       -5.429494000      0.076404000     -1.490072000
C       -4.040349000      0.078089000     -1.550038000
C       -1.797993000      3.009674000     -0.271623000
C       -1.458279000      4.342608000     -0.161161000
C       -0.094105000      4.688698000     -0.049245000
C        0.863505000      3.690501000     -0.052126000
C        0.478523000      2.343885000     -0.168256000
C        1.386422000      1.216952000     -0.173180000
C        2.774035000      1.219698000     -0.071184000
C        3.493119000      0.005342000     -0.073183000
C        2.771571000     -1.210236000     -0.178813000
C        1.388642000     -1.192475000     -0.280083000
C        0.477391000     -2.320493000     -0.390774000
C        0.865717000     -3.667790000     -0.407298000
C       -0.092567000     -4.663851000     -0.505525000
C       -1.452800000     -4.309365000     -0.583889000
C       -1.793838000     -2.970452000     -0.561280000
C        4.966389000     -0.000759000      0.035341000
C        5.638907000     -1.037645000      0.710702000
C        5.740096000      1.029560000     -0.533450000
C        7.027937000     -1.050464000      0.818098000
C        7.129667000      1.030829000     -0.433626000
C        7.755718000     -0.012560000      0.242804000
H        0.500216000     -0.125881000      2.286880000
H       -6.007635000      0.120499000     -2.414436000
H        3.304657000     -2.160835000     -0.207771000
H       -5.726417000     -0.084180000      1.891051000
H        3.304170000      2.166429000      0.037996000
H       -0.179466000     -0.230808000      4.669090000
H        5.070275000     -1.839147000      1.188409000
H        5.255128000      1.834746000     -1.090721000
H        7.733496000      1.822407000     -0.882444000
H        7.552075000     -1.847271000      1.350103000
H        1.924208000     -3.922294000     -0.341297000
H        1.921928000      3.938471000      0.037627000
H       -2.832444000     -2.640517000     -0.618522000
H        0.207645000     -5.713852000     -0.519680000
H       -2.236190000     -5.064536000     -0.661826000
H       -2.836818000      2.687109000     -0.359828000
H        0.205141000      5.735207000      0.041283000
H       -2.241723000      5.101644000     -0.162708000
H       -2.593520000     -0.243149000      5.285185000
H       -4.339957000     -0.152323000      3.542912000
H       -3.494230000      0.121832000     -2.494756000
H       -7.138992000      0.014967000     -0.159858000
F        9.090933000     -0.018156000      0.341948000
