# Supplementary material for: High-Resolution Tuning of Iridium(III) 4′-Aryl-terpy Chromophores: A Hammett Parameter-Guided General Methodology for Systematic Property Control through Orbital Decoupling
Source: Inorg Chem. 2026 Feb 10;65(7):3829–45. doi: 10.1021/acs.inorgchem.5c04650 (PMC12933883; doi:10.1021/acs.inorgchem.5c04650)
Supplement: Supplementary file 2 [file ic5c04650_si_002.zip › G16 Computational XYZ Coordinates/Ir4MePhTerpyPpyCl1s.xyz]

Ir4MePhTerpyPpyCl1s
64
Ir      -1.200339000      0.019671000     -0.404655000
C       -1.580539000     -0.073497000      1.566406000
N       -3.274203000      0.024055000     -0.449532000
Cl      -0.923111000      0.135577000     -2.856692000
N       -0.870713000      2.029240000     -0.271701000
N        0.742310000      0.010426000     -0.246746000
N       -0.873674000     -1.993531000     -0.468289000
C       -0.639469000     -0.124086000      2.603645000
C       -1.050423000     -0.184793000      3.938258000
C       -2.412520000     -0.195984000      4.262348000
C       -3.364843000     -0.146557000      3.246976000
C       -2.957597000     -0.086017000      1.904338000
C       -3.882388000     -0.032249000      0.770780000
C       -5.280293000     -0.035471000      0.853685000
C       -6.043736000      0.018875000     -0.306799000
C       -5.398862000      0.075897000     -1.545107000
C       -4.011175000      0.076390000     -1.573653000
C       -1.788725000      3.003287000     -0.270052000
C       -1.438384000      4.346469000     -0.163861000
C       -0.091371000      4.685916000     -0.053868000
C        0.864993000      3.671070000     -0.050941000
C        0.456719000      2.343961000     -0.158259000
C        1.380087000      1.192448000     -0.156026000
C        2.767779000      1.211319000     -0.058953000
C        3.486001000     -0.000089000     -0.064768000
C        2.765887000     -1.205650000     -0.172694000
C        1.377979000     -1.176184000     -0.264008000
C        0.453031000     -2.320376000     -0.383714000
C        0.858703000     -3.652474000     -0.407885000
C       -0.099354000     -4.659992000     -0.515656000
C       -1.445450000     -4.308705000     -0.595092000
C       -1.793356000     -2.961013000     -0.566669000
C        4.959633000     -0.006139000      0.039298000
C        5.631211000     -1.036406000      0.720918000
C        5.730102000      1.015509000     -0.542709000
C        7.020106000     -1.038215000      0.819543000
C        7.119657000      1.002371000     -0.447015000
C        7.793090000     -0.020342000      0.238756000
H        0.430639000     -0.115944000      2.377650000
H       -5.957759000      0.119588000     -2.481349000
H        3.294490000     -2.157858000     -0.210912000
H       -5.763785000     -0.081126000      1.829881000
H        3.294169000      2.159785000      0.045512000
H       -0.301230000     -0.223594000      4.734738000
H        5.062916000     -1.834120000      1.206250000
H        5.244159000      1.815291000     -1.107673000
H        7.695450000      1.801283000     -0.923267000
H        7.516127000     -1.846682000      1.364564000
H        1.918046000     -3.901650000     -0.341016000
H        1.925074000      3.910390000      0.036774000
H       -2.832860000     -2.634770000     -0.625234000
H        0.206388000     -5.708183000     -0.535182000
H       -2.229103000     -5.063586000     -0.677548000
H       -2.829079000      2.686417000     -0.357722000
H        0.216356000      5.730276000      0.030889000
H       -2.220919000      5.106994000     -0.167680000
H       -2.730229000     -0.243177000      5.307045000
H       -4.426251000     -0.155516000      3.507354000
H       -3.440861000      0.118929000     -2.504618000
H       -7.134807000      0.016594000     -0.246923000
C        9.289994000     -0.012024000      0.374343000
H        9.588732000      0.488916000      1.311440000
H        9.698874000     -1.033070000      0.407515000
H        9.769451000      0.530489000     -0.453812000
