# Supplementary material for: High-Resolution Tuning of Iridium(III) 4′-Aryl-terpy Chromophores: A Hammett Parameter-Guided General Methodology for Systematic Property Control through Orbital Decoupling
Source: Inorg Chem. 2026 Feb 10;65(7):3829–45. doi: 10.1021/acs.inorgchem.5c04650 (PMC12933883; doi:10.1021/acs.inorgchem.5c04650)
Supplement: Supplementary file 2 [file ic5c04650_si_002.zip › G16 Computational XYZ Coordinates/Ir4MePhTerpyPpyCl1t.xyz]

Ir4MePhTerpyPpyCl1t
64
Ir      -1.209652000      0.015741000     -0.405186000
C       -1.548306000     -0.051383000      1.535982000
N       -3.294919000      0.015223000     -0.442810000
Cl      -0.959990000      0.149083000     -2.821892000
N       -0.870497000      2.032902000     -0.285621000
N        0.739653000      0.010226000     -0.269477000
N       -0.887842000     -1.993574000     -0.468890000
C       -0.571114000     -0.079261000      2.552991000
C       -0.951376000     -0.130675000      3.888276000
C       -2.313558000     -0.151015000      4.235725000
C       -3.300224000     -0.120849000      3.248775000
C       -2.931475000     -0.070163000      1.901065000
C       -3.880154000     -0.033450000      0.788019000
C       -5.273607000     -0.045088000      0.905222000
C       -6.060127000     -0.006623000     -0.242031000
C       -5.439806000      0.043349000     -1.491421000
C       -4.050709000      0.052686000     -1.550826000
C       -1.795389000      3.012284000     -0.276215000
C       -1.450035000      4.346928000     -0.174207000
C       -0.089266000      4.688836000     -0.071098000
C        0.866466000      3.684609000     -0.072956000
C        0.472830000      2.343919000     -0.179419000
C        1.382787000      1.206886000     -0.181138000
C        2.764947000      1.214275000     -0.082532000
C        3.484200000     -0.009448000     -0.076925000
C        2.761215000     -1.215530000     -0.173371000
C        1.371579000     -1.202366000     -0.273625000
C        0.462653000     -2.320546000     -0.378763000
C        0.842597000     -3.674753000     -0.385046000
C       -0.116961000     -4.665451000     -0.478902000
C       -1.481485000     -4.306519000     -0.563893000
C       -1.817439000     -2.968923000     -0.551303000
C        4.957367000     -0.015359000      0.028439000
C        5.637440000     -1.054085000      0.691684000
C        5.732223000      1.015782000     -0.534138000
C        7.027119000     -1.058042000      0.786050000
C        7.122395000      1.005147000     -0.437191000
C        7.800355000     -0.028871000      0.226113000
H        0.488937000     -0.063187000      2.290650000
H       -6.017791000      0.074880000     -2.416398000
H        3.292724000     -2.167525000     -0.196109000
H       -5.737225000     -0.084785000      1.891059000
H        3.297084000      2.160288000      0.018914000
H       -0.191210000     -0.155139000      4.673399000
H        5.072481000     -1.861144000      1.165766000
H        5.246949000      1.825492000     -1.085689000
H        7.695573000      1.815630000     -0.897645000
H        7.523917000     -1.877148000      1.314984000
H        1.899967000     -3.933265000     -0.313475000
H        1.926295000      3.928201000      0.009751000
H       -2.855158000     -2.636731000     -0.613358000
H        0.179167000     -5.716750000     -0.484648000
H       -2.266466000     -5.060205000     -0.638975000
H       -2.835407000      2.692180000     -0.358120000
H        0.214417000      5.734637000      0.011915000
H       -2.231618000      5.108013000     -0.176011000
H       -2.605396000     -0.189935000      5.288106000
H       -4.351394000     -0.136757000      3.543730000
H       -3.504361000      0.090895000     -2.495653000
H       -7.149495000     -0.015706000     -0.161304000
C        9.298171000     -0.020977000      0.361086000
H        9.600792000      0.453458000      1.310829000
H        9.709720000     -1.041776000      0.363696000
H        9.775915000      0.544529000     -0.452891000
