# Supplementary material for: High-Resolution Tuning of Iridium(III) 4′-Aryl-terpy Chromophores: A Hammett Parameter-Guided General Methodology for Systematic Property Control through Orbital Decoupling
Source: Inorg Chem. 2026 Feb 10;65(7):3829–45. doi: 10.1021/acs.inorgchem.5c04650 (PMC12933883; doi:10.1021/acs.inorgchem.5c04650)
Supplement: Supplementary file 2 [file ic5c04650_si_002.zip › G16 Computational XYZ Coordinates/Ir4NMe2PhTerpyPpyCl1s.xyz]

Ir4NMe2PhTerpyPpyCl1s
69
Ir      -1.649349000      0.025468000     -0.402911000
C       -2.004208000     -0.094874000      1.570117000
N       -3.723873000      0.026565000     -0.422418000
Cl      -1.400569000      0.175359000     -2.858336000
N       -1.317282000      2.033499000     -0.245506000
N        0.295846000      0.016746000     -0.267834000
N       -1.317877000     -1.986262000     -0.497695000
C       -1.050204000     -0.157299000      2.595174000
C       -1.444110000     -0.236279000      3.933888000
C       -2.802079000     -0.254228000      4.275072000
C       -3.767182000     -0.193385000      3.272460000
C       -3.377065000     -0.114578000      1.925601000
C       -4.316444000     -0.047932000      0.804602000
C       -5.713277000     -0.056327000      0.905209000
C       -6.491647000      0.011547000     -0.244618000
C       -5.862654000      0.087263000     -1.490126000
C       -4.475368000      0.092064000     -1.536105000
C       -2.236258000      3.006587000     -0.217744000
C       -1.886672000      4.348344000     -0.095532000
C       -0.538539000      4.687557000      0.002741000
C        0.418641000      3.673962000     -0.021456000
C        0.011462000      2.347546000     -0.143321000
C        0.936699000      1.196705000     -0.168236000
C        2.323108000      1.216817000     -0.085041000
C        3.053570000      0.007088000     -0.115973000
C        2.322660000     -1.197015000     -0.234276000
C        0.935920000     -1.167259000     -0.307801000
C        0.010528000     -2.311587000     -0.432561000
C        0.416794000     -3.643125000     -0.478475000
C       -0.540826000     -4.650697000     -0.587763000
C       -1.888489000     -4.300754000     -0.646759000
C       -2.237356000     -2.954171000     -0.597191000
C        4.517667000      0.000804000     -0.029757000
C        5.224359000     -1.110101000      0.474974000
C        5.288840000      1.104996000     -0.447166000
C        6.606447000     -1.123977000      0.566602000
C        6.672159000      1.106266000     -0.375684000
C        7.383486000     -0.012248000      0.139336000
H        0.016736000     -0.144021000      2.354940000
H       -6.433636000      0.142032000     -2.418482000
H        2.844580000     -2.151047000     -0.297452000
H       -6.184281000     -0.116864000      1.886706000
H        2.841374000      2.167978000      0.030654000
H       -0.684932000     -0.284062000      4.720422000
H        4.680661000     -1.983745000      0.843739000
H        4.800373000      1.983217000     -0.877076000
H        7.206819000      1.985038000     -0.735454000
H        7.087068000     -2.007357000      0.986327000
H        1.477231000     -3.891394000     -0.426801000
H        1.479498000      3.913258000      0.056786000
H       -3.277883000     -2.628445000     -0.639002000
H       -0.233753000     -5.698091000     -0.624113000
H       -2.672032000     -5.055751000     -0.729301000
H       -3.277186000      2.689373000     -0.297403000
H       -0.230763000      5.730913000      0.099353000
H       -2.670039000      5.107830000     -0.078102000
H       -3.106489000     -0.315593000      5.323013000
H       -4.825191000     -0.207646000      3.546235000
H       -3.916803000      0.148761000     -2.473506000
H       -7.581870000      0.005201000     -0.170963000
N        8.745206000     -0.018416000      0.219571000
C        9.440033000     -1.183126000      0.729390000
H        9.163737000     -1.402625000      1.776024000
H        9.230707000     -2.083416000      0.125152000
H       10.521269000     -1.003407000      0.699030000
C        9.505758000      1.138612000     -0.207202000
H        9.233574000      2.042688000      0.365437000
H       10.574079000      0.950291000     -0.047497000
H        9.358091000      1.356615000     -1.279943000
