# Supplementary material for: High-Resolution Tuning of Iridium(III) 4′-Aryl-terpy Chromophores: A Hammett Parameter-Guided General Methodology for Systematic Property Control through Orbital Decoupling
Source: Inorg Chem. 2026 Feb 10;65(7):3829–45. doi: 10.1021/acs.inorgchem.5c04650 (PMC12933883; doi:10.1021/acs.inorgchem.5c04650)
Supplement: Supplementary file 2 [file ic5c04650_si_002.zip › G16 Computational XYZ Coordinates/Ir4NMe2PhTerpyPpyCl1t.xyz]

Ir4NMe2PhTerpyPpyCl1t
69
Ir      -1.641091000      0.012276000     -0.411948000
C       -1.970465000     -0.049098000      1.562662000
N       -3.729027000      0.011635000     -0.398207000
Cl      -1.468485000      0.089598000     -2.895662000
N       -1.316979000      2.026201000     -0.324939000
N        0.284556000      0.009659000     -0.291837000
N       -1.314425000     -2.002480000     -0.452860000
C       -0.996946000     -0.081587000      2.571925000
C       -1.365606000     -0.121421000      3.919042000
C       -2.716991000     -0.129698000      4.286873000
C       -3.700362000     -0.098387000      3.300972000
C       -3.336492000     -0.058778000      1.944854000
C       -4.297788000     -0.025283000      0.840931000
C       -5.692529000     -0.029142000      0.970652000
C       -6.494186000      0.004803000     -0.164605000
C       -5.889819000      0.042320000     -1.423973000
C       -4.503307000      0.044422000     -1.497049000
C       -2.243386000      2.999513000     -0.324106000
C       -1.909659000      4.341810000     -0.235707000
C       -0.554467000      4.695612000     -0.138670000
C        0.406716000      3.696051000     -0.131398000
C        0.019072000      2.351138000     -0.222688000
C        0.935738000      1.218160000     -0.214923000
C        2.311013000      1.229336000     -0.131702000
C        3.049510000      0.006073000     -0.113179000
C        2.311336000     -1.215286000     -0.186775000
C        0.936787000     -1.200778000     -0.281668000
C        0.021841000     -2.331928000     -0.367683000
C        0.410689000     -3.679641000     -0.361504000
C       -0.549285000     -4.677541000     -0.436577000
C       -1.904638000     -4.319622000     -0.514628000
C       -2.239755000     -2.974769000     -0.517082000
C        4.496624000      0.003710000     -0.024856000
C        5.234557000     -1.187475000      0.245816000
C        5.266640000      1.191698000     -0.205232000
C        6.606175000     -1.200425000      0.325877000
C        6.638638000      1.196966000     -0.130202000
C        7.365856000     -0.004287000      0.137400000
H        0.063839000     -0.075382000      2.306651000
H       -6.479244000      0.069709000     -2.342050000
H        2.828051000     -2.173611000     -0.196142000
H       -6.143738000     -0.059122000      1.962824000
H        2.824478000      2.186410000     -0.055418000
H       -0.591492000     -0.146160000      4.692158000
H        4.711364000     -2.127610000      0.422329000
H        4.772048000      2.135339000     -0.436969000
H        7.162628000      2.138019000     -0.293798000
H        7.103266000     -2.143651000      0.549505000
H        1.469282000     -3.934730000     -0.295155000
H        1.465288000      3.947462000     -0.052125000
H       -3.277982000     -2.642625000     -0.574396000
H       -0.250888000     -5.728319000     -0.432307000
H       -2.692435000     -5.072393000     -0.572264000
H       -3.281441000      2.670673000     -0.400172000
H       -0.257115000      5.744260000     -0.067177000
H       -2.698422000      5.095748000     -0.242432000
H       -3.001581000     -0.160548000      5.341755000
H       -4.753083000     -0.105166000      3.594983000
H       -3.962720000      0.072674000     -2.446423000
H       -7.582763000      0.001917000     -0.068899000
N        8.719668000     -0.009357000      0.208237000
C        9.447453000     -1.248248000      0.440505000
H        9.196037000     -1.671833000      1.425839000
H        9.211976000     -1.991433000     -0.336703000
H       10.522784000     -1.045852000      0.413118000
C        9.477141000      1.223318000      0.049800000
H        9.169835000      1.969770000      0.798260000
H       10.542472000      1.012583000      0.186600000
H        9.330669000      1.646652000     -0.956713000
