# Supplementary material for: High-Resolution Tuning of Iridium(III) 4′-Aryl-terpy Chromophores: A Hammett Parameter-Guided General Methodology for Systematic Property Control through Orbital Decoupling
Source: Inorg Chem. 2026 Feb 10;65(7):3829–45. doi: 10.1021/acs.inorgchem.5c04650 (PMC12933883; doi:10.1021/acs.inorgchem.5c04650)
Supplement: Supplementary file 2 [file ic5c04650_si_002.zip › G16 Computational XYZ Coordinates/Ir4OMePhTerpyPpyCl1s.xyz]

Ir4OMePhTerpyPpyCl1s
65
Ir       1.420900000     -0.027669000     -0.405989000
C        1.810532000      0.058520000      1.563254000
N        3.494067000     -0.076133000     -0.459143000
Cl       1.131074000     -0.140478000     -2.857293000
N        1.047459000     -2.029569000     -0.270364000
N       -0.520702000      0.023526000     -0.239728000
N        1.136397000      1.992046000     -0.469773000
C        0.874934000      0.129657000      2.604347000
C        1.292355000      0.182209000      3.937278000
C        2.655669000      0.164573000      4.256034000
C        3.602681000      0.094255000      3.236925000
C        3.188940000      0.041707000      1.895917000
C        4.108030000     -0.032428000      0.758801000
C        5.506021000     -0.059104000      0.836349000
C        6.263716000     -0.129981000     -0.327004000
C        5.613042000     -0.173218000     -1.562836000
C        4.225546000     -0.144089000     -1.586020000
C        1.944173000     -3.023291000     -0.272799000
C        1.565469000     -4.358565000     -0.165025000
C        0.211863000     -4.668706000     -0.049086000
C       -0.722262000     -3.633407000     -0.041910000
C       -0.286018000     -2.315304000     -0.150871000
C       -1.184342000     -1.143861000     -0.144671000
C       -2.570808000     -1.132887000     -0.038621000
C       -3.266184000      0.093470000     -0.042931000
C       -2.517617000      1.282712000     -0.156996000
C       -1.131638000      1.223071000     -0.254268000
C       -0.182687000      2.347186000     -0.379060000
C       -0.559499000      3.687773000     -0.401705000
C        0.419328000      4.674483000     -0.514702000
C        1.757209000      4.294492000     -0.600503000
C        2.076107000      2.939679000     -0.572910000
C       -4.735543000      0.132332000      0.067977000
C       -5.389172000      1.206380000      0.707359000
C       -5.532060000     -0.896758000     -0.460409000
C       -6.770131000      1.243292000      0.815826000
C       -6.922145000     -0.868586000     -0.367321000
C       -7.555501000      0.206697000      0.277437000
H       -0.195986000      0.144272000      2.382538000
H        6.167281000     -0.228818000     -2.501219000
H       -3.023301000      2.247112000     -0.196632000
H        5.994156000     -0.023536000      1.810649000
H       -3.113887000     -2.070845000      0.073361000
H        0.547327000      0.237363000      4.736709000
H       -4.806859000      2.014000000      1.157891000
H       -5.067529000     -1.732350000     -0.990075000
H       -7.499241000     -1.682517000     -0.807048000
H       -7.273922000      2.067689000      1.325414000
O       -8.884931000      0.331542000      0.427228000
C       -9.739149000     -0.677197000     -0.077806000
H      -10.763303000     -0.365765000      0.164505000
H       -9.538263000     -1.653548000      0.396120000
H       -9.644034000     -0.778975000     -1.172741000
H       -1.612807000      3.959789000     -0.329151000
H       -1.786944000     -3.849819000      0.049999000
H        3.108017000      2.590970000     -0.636020000
H        0.135921000      5.728961000     -0.533110000
H        2.556391000      5.032426000     -0.687139000
H        2.990641000     -2.728674000     -0.365108000
H       -0.118004000     -5.706189000      0.036936000
H        2.331383000     -5.135810000     -0.172365000
H        2.978442000      0.205527000      5.299446000
H        4.665061000      0.080625000      3.493161000
H        3.650896000     -0.174270000     -2.514815000
H        7.354807000     -0.151067000     -0.271255000
