# Supplementary material for: High-Resolution Tuning of Iridium(III) 4′-Aryl-terpy Chromophores: A Hammett Parameter-Guided General Methodology for Systematic Property Control through Orbital Decoupling
Source: Inorg Chem. 2026 Feb 10;65(7):3829–45. doi: 10.1021/acs.inorgchem.5c04650 (PMC12933883; doi:10.1021/acs.inorgchem.5c04650)
Supplement: Supplementary file 2 [file ic5c04650_si_002.zip › G16 Computational XYZ Coordinates/Ir4OMePhTerpyPpyCl1t.xyz]

Ir4OMePhTerpyPpyCl1t
65
Ir       1.430446000     -0.035948000     -0.407868000
C        1.772563000      0.094912000      1.530471000
N        3.515062000     -0.093991000     -0.443962000
Cl       1.181651000     -0.103364000     -2.827394000
N        1.066694000     -2.029231000     -0.273776000
N       -0.518706000      0.020747000     -0.272812000
N        1.135320000      1.994250000     -0.485373000
C        0.797845000      0.208084000      2.543480000
C        1.179216000      0.271915000      3.878172000
C        2.540225000      0.232879000      4.227660000
C        3.524658000      0.130346000      3.243444000
C        3.154694000      0.064643000      1.896581000
C        4.101538000     -0.036029000      0.785850000
C        5.494533000     -0.072037000      0.904087000
C        6.279254000     -0.167873000     -0.240994000
C        5.657750000     -0.225050000     -1.489505000
C        4.269312000     -0.185428000     -1.550013000
C        1.972932000     -3.031140000     -0.255410000
C        1.607022000     -4.353651000     -0.131265000
C        0.231638000     -4.671071000     -0.010548000
C       -0.704125000     -3.655669000     -0.019116000
C       -0.295235000     -2.314089000     -0.149567000
C       -1.176072000     -1.174429000     -0.160707000
C       -2.568304000     -1.142370000     -0.050532000
C       -3.262513000      0.080399000     -0.064095000
C       -2.513668000      1.284159000     -0.185549000
C       -1.134565000      1.231566000     -0.289278000
C       -0.196977000      2.345134000     -0.407666000
C       -0.561121000      3.696367000     -0.433605000
C        0.417864000      4.674463000     -0.536540000
C        1.767731000      4.292962000     -0.609397000
C        2.082565000      2.946060000     -0.577368000
C       -4.733333000      0.120020000      0.049602000
C       -5.388945000      1.193069000      0.689449000
C       -5.536092000     -0.906962000     -0.474499000
C       -6.771109000      1.231290000      0.801885000
C       -6.927000000     -0.881584000     -0.371311000
C       -7.559146000      0.193856000      0.272212000
H       -0.261642000      0.237998000      2.280024000
H        6.234333000     -0.299692000     -2.412884000
H       -3.025760000      2.245517000     -0.223531000
H        5.959303000     -0.024052000      1.889015000
H       -3.116767000     -2.076815000      0.073552000
H        0.420422000      0.352230000      4.660905000
H       -4.805902000      2.002726000      1.135924000
H       -5.073738000     -1.742404000     -1.006816000
H       -7.504939000     -1.697954000     -0.806013000
H       -7.272148000      2.058641000      1.310005000
O       -8.892216000      0.318926000      0.427759000
C       -9.742901000     -0.693185000     -0.071469000
H      -10.768391000     -0.386368000      0.172301000
H       -9.538025000     -1.668839000      0.403258000
H       -9.651649000     -0.799404000     -1.166758000
H       -1.614555000      3.971306000     -0.371093000
H       -1.767042000     -3.881990000      0.077386000
H        3.114253000      2.594475000     -0.629963000
H        0.138117000      5.729951000     -0.558066000
H        2.566409000      5.031723000     -0.690270000
H        3.017995000     -2.731218000     -0.350377000
H       -0.088015000     -5.710543000      0.091139000
H        2.374183000     -5.129064000     -0.128683000
H        2.833150000      0.285020000      5.279167000
H        4.575229000      0.103261000      3.539719000
H        3.722342000     -0.225459000     -2.494395000
H        7.368205000     -0.197069000     -0.159335000
